# Supplementary material for: Virulence and genomic diversity among clinical isolates of ST1 (BI/NAP1/027) Clostridioides difficile
Source: Cell Rep. Author manuscript; Available in PMC 2023 Nov 6. (PMC10627504; doi:10.1016/j.celrep.2023.112861)
Supplement: 2 [file NIHMS1928240-supplement-2.xlsx]

## Sheet: FINAL_ANNOTATION
Locus_tag	Type	Start	End	Size (bp)	Siza (aa)	Strand	Predicted function	Source Organism	Hit Accession Number GI	Inference	Alignement (% ID)	Positives	Gaps	E-value
phiCD75-2_00001	CDS	125	736	611	203	+	Terminase small subunit	Clostridium phage phiCD38-2	333798108	YP_004508379.1	203/203 (100%)	203/203 (100%)	0/203 (0%)	2e-149
phiCD75-2_00002	CDS	723	2045	1322	440	+	Terminase large subunit	Clostridium phage phiCD38-2	333798109	YP_004508380.1	440/440 (100%)	440/440 (100%)	0/440 (0%)	0.0
phiCD75-2_00003	CDS	2046	3458	1412	470	+	Minor capsid protein	Clostridium phage phiCD38-2	333798110	YP_004508381.1	470/470 (100%)	470/470 (100%)	0/470 (0%)	0.0
phiCD75-2_00004	CDS	3459	4691	1232	410	+	Minor capsid protein	Clostridium phage phiCD38-2	333798111	YP_004508382.1	409/410 (99%)	410/410 (100%)	0/410 (0%)	0.0
phiCD75-2_00005	CDS	4684	4968	284	94	+	Phage protein	Streptococcus phage IC1	658307778	YP_009043958.1	36/89 (40%)	53/89 (60%)	11/89 (12%)	7e-15
phiCD75-2_00006	misc_RNA	5012	5071	59		+	GP20-b (Cis-regulatory element)						ab initio	ab initio
phiCD75-2_00007	CDS	5098	5670	572	190	+	Scaffolding protein	Clostridium phage phiCD38-2	333798113	YP_004508384.1	190/190 (100%)	190/190 (100%)	0/190 (0%)	2e-132
phiCD75-2_00008	CDS	5681	6754	1073	357	+	Phage coat protein	Clostridium phage phiCD38-2	333798114	YP_004508385.1	357/357 (100%)	357/357 (100%)	0/357 (0%)	0.0
phiCD75-2_00009	CDS	6758	7090	332	110	+	Adaptor protein	Faecalibacterium phage FP_Lugh	100026	YP_009797282.1	34/125 (27%)	51/125 (41%)	17/125 (14%)	0.0001
phiCD75-2_00010	CDS	7092	7526	434	144	+	Hypothetical protein						ab initio	ab initio
phiCD75-2_00011	CDS	7533	7880	347	115	+	Neck protein	Faecalibacterium phage FP_Lugh	100028	YP_009797284.1	40/110 (36%)	53/110 (48%)	20/110 (18%)	4e-10
phiCD75-2_00012	CDS	7877	8308	431	143	+	Tail completion protein	Faecalibacterium phage FP_Lugh	100029	YP_009797285.1	40/141 (28%)	74/141 (52%)	6/141 (4%)	5e-18
phiCD75-2_00013	CDS	8311	9111	800	266	+	Hypothetical protein						ab initio	ab initio
phiCD75-2_00014	CDS	9127	9489	362	120	+	Hypothetical protein						ab initio	ab initio
phiCD75-2_00015	CDS	9489	10094	605	201	+	Putative tail protein	Faecalibacterium phage FP_Lugh	100032	YP_009797288.1	56/181 (31%)	86/181 (48%)	20/181 (11%)	5e-14
phiCD75-2_00016	CDS	10167	10808	641	213	+	Hypothetical protein						ab initio	ab initio
phiCD75-2_00017	CDS	10919	16069	5150	1716	+	Tail tape measure	Clostridium phage phiCD38-2	333798123	YP_004508394.1	1716/1716 (100%)	1716/1716 (100%)	0/1716 (0%)	0.0
phiCD75-2_00018	CDS	16169	16924	755	251	+	Tail component protein	Clostridium phage phiCD146	971820172	YP_009214145.1	251/251 (100%)	251/251 (100%)	0/251 (0%)	0.0
phiCD75-2_00019	CDS	17254	19053	1799	599	+	Tail protein/endopeptidase	Clostridium phage phiCD146	971820173	YP_009214146.1	599/599 (100%)	599/599 (100%)	0/599 (0%)	0.0
phiCD75-2_00020	CDS	19080	19322	242	80	+	Hypothetical protein						ab initio	ab initio
phiCD75-2_00021	CDS	19337	21799	2462	820	+	Tail fiber protein	Clostridium phage phiCD38-2	333798127	YP_004508398.1	818/820 (99%)	818/820 (99%)	0/820 (0%)	0.0
phiCD75-2_00022	CDS	21799	23649	1850	616	+	Tail fiber protein	Clostridium phage phiCD146	971820176	YP_009214149.1	615/616 (99%)	616/616 (100%)	0/616 (0%)	0.0
phiCD75-2_00023	CDS	23735	23998	263	87	+	Putative holin	Clostridium phage phiCD146	971820177	YP_009214150.1	87/87 (100%)	87/87 (100%)	0/87 (0%)	7e-57
phiCD75-2_00024	CDS	23999	24805	806	268	+	Endolysine	Clostridium phage phiCD146	971820178	YP_009214151.1	268/268 (100%)	268/268 (100%)	0/268 (0%)	0.0
phiCD75-2_00025	CDS	24854	25066	212	70	-	Hypothetical protein						ab initio	ab initio
phiCD75-2_00026	CDS	25245	26075	830	276	+	Hypothetical protein						ab initio	ab initio
phiCD75-2_00027	CDS	26154	26660	506	168	+	Hypothetical protein						ab initio	ab initio
phiCD75-2_00028	CDS	26680	27150	470	156	+	Hypothetical protein						ab initio	ab initio
phiCD75-2_00029	CDS	27383	27664	281	93	-	Hypothetical protein						ab initio	ab initio
phiCD75-2_00030	CDS	27808	28140	332	110	-	Hypothetical protein						ab initio	ab initio
phiCD75-2_00031	CDS	28141	28950	809	269	-	putative ParA protein	Clostridium phage phiCDHM14	100033	YP_009833552.1	269/269 (100%)	269/269 (100%)	0/269 (0%)	0.0
phiCD75-2_00032	CDS	29239	29421	182	60	-	Hypothetical protein						ab initio	ab initio
phiCD75-2_00033	CDS	30242	30394	152	50	-	Hypothetical protein						ab initio	ab initio
phiCD75-2_00034	CDS	30893	33079	2186	728	+	Putative DNAse/helicase protein	Clostridium phage phiCD146	971820187	YP_009214160.1	727/728 (99%)	727/728 (99%)	0/728 (0%)	0.0
phiCD75-2_00035	CDS	33126	33473	347	115	+	Hypothetical protein						ab initio	ab initio
phiCD75-2_00036	CDS	34287	34640	353	117	-	CI phage repressor	Clostridium phage phiCD146	971820190	YP_009214163.1	117/117 (100%)	117/117 (100%)	0/117 (0%)	2e-81
phiCD75-2_00037	CDS	34813	34995	182	60	+	Hypothetical protein						ab initio	ab initio
phiCD75-2_00038	CDS	35062	35487	425	141	+	Hypothetical protein						ab initio	ab initio
phiCD75-2_00039	CDS	35562	35966	404	134	+	Replication terminator protein	Clostridium phage phiCD38-2	333798149	YP_004508420.1	134/134 (100%)	134/134 (100%)	0/134 (0%)	3e-94
phiCD75-2_00040	CDS	35989	36702	713	237	+	Putative replication terminator protein	Faecalibacterium phage FP_Lagaffe	100057	YP_009797248.1	97/236 (41%)	134/236 (57%)	10/236 (4%)	9e-47
phiCD75-2_00041	CDS	36779	36922	143	47	+	Hypothetical protein						ab initio	ab initio
phiCD75-2_00042	CDS	36919	37230	311	103	+	Hypothetical protein						ab initio	ab initio
phiCD75-2_00043	CDS	37276	37425	149	49	+	Hypothetical protein						ab initio	ab initio
phiCD75-2_00044	CDS	37456	37629	173	57	+	ABC-type transport system ATP-binding protein	Paenibacillus phage Vegas	971741649	YP_009196170.1	21/40 (53%)	31/40 (78%)	0/40 (0%)	5e-11
phiCD75-2_00045	CDS	37742	38068	326	108	+	ssDNA binding protein	Clostridium phage phiCD38-2	333798156	YP_004508427.1	108/108 (100%)	108/108 (100%)	0/108 (0%)	2e-75
phiCD75-2_00046	CDS	38160	38525	365	121	+	Putative regulatory protein	Clostridium phage phiCDHM19	971763935	YP_009216920.1	49/122 (40%)	69/122 (57%)	10/122 (8%)	2e-15
phiCD75-2_00047	CDS	38509	38682	173	57	+	Hypothetical protein						ab initio	ab initio
phiCD75-2_00048	CDS	38694	39266	572	190	+	sigma70/sigmaF-like protein	Clostridium phage phiCD38-2	333798159	YP_004508430.1	190/190 (100%)	190/190 (100%)	0/190 (0%)	3e-135
phiCD75-2_00049	CDS	39444	40052	608	202	+	Integrase	Clostridium phage phiCD38-2	333798160	YP_004508431.1	202/202 (100%)	202/202 (100%)	0/202 (0%)	3e-148
phiCD75-2_00050	CDS	40491	41087	596	198	+	Recombinase/resolvase	Clostridium phage phiCD38-2	333798162	YP_004508433.1	189/189 (100%)	189/189 (100%)	0/189 (0%)	1e-140
a hypothetical protein : ab initio gene prediction using Prodigal 2.6
Color code
		DNA packaging
		Lysogeny
		Head morphogenesis proteins
		Tail morphogenesis proteins
		Transcriptional regulators and DNA binding protein
		Lysis
		Other or unknown functions
