# Supplementary material for: Virulence and genomic diversity among clinical isolates of ST1 (BI/NAP1/027) Clostridioides difficile
Source: Cell Rep. Author manuscript; Available in PMC 2023 Nov 6. (PMC10627504; doi:10.1016/j.celrep.2023.112861)
Supplement: 3 [file NIHMS1928240-supplement-3.xlsx]

## Sheet: FINAL_ANNOTATION
Locus_tag	Type	Start	End	Size (bp)	Siza (aa)	Strand	Predicted function	Source Organism	Hit Accession Number GI	Inference	Alignement (% ID)	Positives	Gaps	E-value
phiCD75-3_00001	CDS	187	615	428	142.667	+	putative terminase small subunit	Streptococcus pyogenes phage 315.6	28876466	NP_795682.1	78/135 (58%)	106/135 (79%)	1/135 (1%)	4e-42
phiCD75-3_00002	CDS	599	1846	1247	415.667	+	terminase large subunit	Bacillus phage phi4B1	971821263	YP_009206301.1	234/406 (58%)	304/406 (75%)	5/406 (1%)	5e-170
phiCD75-3_00003	CDS	1839	3314	1475	491.667	+	SPP1 family portal protein	Clostridium phage phiCT453A	100026	YP_009216670.1	224/448 (50%)	311/448 (69%)	12/448 (3%)	1e-150
phiCD75-3_00004	CDS	3304	4839	1535	511.667	+	putative head morphogenesis protein	Clostridium phage phiMMP01	971819966	YP_009206122.1	319/341 (94%)	332/341 (97%)	0/341 (0%)	0.0
phiCD75-3_00005	CDS	4841	5089	248	82.6667	+	Hypothetical protein						ab initio	ab initio
phiCD75-3_00006	CDS	5159	5569	410	136.667	+	Phage protein	Streptococcus phage IC1	658307778	YP_009043958.1	42/90 (47%)	52/90 (58%)	16/90 (18%)	9e-14
phiCD75-3_00007	CDS	5666	5896	230	76.6667	+	Hypothetical protein						ab initio	ab initio
phiCD75-3_00008	CDS	5941	6477	536	178.667	+	putative scaffold protein	Clostridium phage phiMMP01	971819968	YP_009206124.1	65/81 (80%)	74/81 (91%)	0/81 (0%)	5e-37
phiCD75-3_00009	CDS	6497	7567	1070	356.667	+	coat protein	Clostridium phage phiCT453A	100034	YP_009216678.1	250/356 (70%)	297/356 (83%)	5/356 (1%)	6e-179
phiCD75-3_00010	CDS	7573	7974	401	133.667	+	head-tail connector	Clostridium phageA	971821686	YP_009219411.1	35/116 (30%)	59/116 (51%)	16/116 (14%)	2e-05
phiCD75-3_00011	CDS	7968	8315	347	115.667	+	head/tail joining protein	Brevibacillus phage Abouo	971767177	YP_009220067.1	42/119 (35%)	67/119 (56%)	10/119 (8%)	1e-15
phiCD75-3_00012	CDS	8369	8740	371	123.667	+	putative tail protein	Clostridium phage CDMH1	640884868	YP_009032153.1	122/123 (99%)	123/123 (100%)	0/123 (0%)	3e-88
phiCD75-3_00013	CDS	8733	9170	437	145.667	+	Hypothetical protein						ab initio	ab initio
phiCD75-3_00014	CDS	9154	9339	185	61.6667	+	Hypothetical protein						ab initio	ab initio
phiCD75-3_00015	CDS	9340	10650	1310	436.667	+	putative tail sheath protein	Clostridium phage CDMH1	640884871	YP_009032156.1	420/436 (96%)	431/436 (99%)	0/436 (0%)	0.0
phiCD75-3_00016	CDS	10670	11146	476	158.667	+	putative core tail	Clostridium phage phiMMP01	971819977	YP_009206133.1	138/152 (91%)	147/152 (97%)	0/152 (0%)	3e-102
phiCD75-3_00017	CDS	11199	11456	257	85.6667	+	Hypothetical protein						ab initio	ab initio
phiCD75-3_00018	CDS	11458	11898	440	146.667	+	xkdN-like protein	Clostridium phageA	971821696	YP_009219421.1	41/82 (50%)	57/82 (70%)	3/82 (4%)	9e-21
phiCD75-3_00019	CDS	12224	12376	152	50.6667	+	Hypothetical protein						ab initio	ab initio
phiCD75-3_00020	CDS	12515	12748	233	77.6667	+	putative cell wall hydrolase/LysM protein	Clostridium phage phiCDHM19	971763889	YP_009216874.1	35/73 (48%)	50/73 (68%)	8/73 (11%)	5e-16
phiCD75-3_00021	CDS	12745	12954	209	69.6667	-	Hypothetical protein						ab initio	ab initio
phiCD75-3_00022	CDS	13218	13778	560	186.667	+	Zn finger protein	Lactobacillus phage LF1	418489415	YP_007003232.1	36/90 (40%)	55/90 (61%)	14/90 (16%)	1e-11
phiCD75-3_00023	CDS	13856	16144	2288	762.667	+	putative tail tape measure protein	Clostridium phage phiMMP01	971819984	YP_009206140.1	735/762 (96%)	745/762 (98%)	0/762 (0%)	0.0
phiCD75-3_00024	CDS	16160	16849	689	229.667	+	putative cell wall hydrolase/LysM protein	Clostridium phage CDMH1	640884880	YP_009032165.1	216/229 (94%)	221/229 (97%)	0/229 (0%)	5e-158
phiCD75-3_00025	CDS	16857	18734	1877	625.667	+	putative cell wall hydrolase protein	Clostridium phage CDMH1	640884881	YP_009032166.1	584/625 (93%)	610/625 (98%)	1/625 (0%)	0.0
phiCD75-3_00026	CDS	18748	19008	260	86.6667	+	xkdR-like protein	Clostridium phage phiCT453A	100049	YP_009216693.1	35/103 (34%)	55/103 (53%)	21/103 (20%)	5e-14
phiCD75-3_00027	CDS	19013	19432	419	139.667	+	xkdS-like protein	Clostridium phageA	971821703	YP_009219428.1	64/114 (56%)	79/114 (69%)	0/114 (0%)	4e-36
phiCD75-3_00028	CDS	19445	20482	1037	345.667	+	putative baseplate-J protein	Clostridium phage CDMH1	640884884	YP_009032169.1	325/345 (94%)	337/345 (98%)	1/345 (0%)	0.0
phiCD75-3_00029	CDS	20475	21092	617	205.667	+	xkdU-like tail protein	Clostridium phage phiCT453A	100052	YP_009216696.1	67/200 (34%)	112/200 (56%)	2/200 (1%)	3e-31
phiCD75-3_00030	CDS	21104	21910	806	268.667	+	putative tail fiber protein	Clostridium phage CDMH1	640884886	YP_009032171.1	226/267 (85%)	240/267 (90%)	0/267 (0%)	4e-148
phiCD75-3_00031	CDS	21925	23199	1274	424.667	+	Desiccation/radiation resistance protein	ab initio	ab initio	COG1520	54/236 (23%)	104/236 (44%)	28/236 (12%)	2e-06
phiCD75-3_00032	CDS	23227	23526	299	99.6667	+	Hypothetical protein						ab initio	ab initio
phiCD75-3_00033	CDS	23528	23665	137	45.6667	+	XkdX family protein	Clostridium phage CDKM9	100030	YP_009830826.1	39/45 (87%)	40/45 (89%)	0/45 (0%)	7e-22
phiCD75-3_00034	CDS	23697	23924	227	75.6667	+	hemolysin XhlA family protein	Clostridium phage phiCDHM14	100023	YP_009833542.1	74/76 (97%)	75/76 (99%)	1/76 (1%)	1e-46
phiCD75-3_00035	CDS	23944	24201	257	85.6667	+	holin	Clostridium phage phiC2	134287369	YP_001110752.1	77/85 (91%)	83/85 (98%)	0/85 (0%)	6e-52
phiCD75-3_00036	CDS	24201	25007	806	268.667	+	Endolysine	Clostridium phage phiCD506	971819935	YP_009202014.1	254/268 (95%)	262/268 (98%)	0/268 (0%)	0.0
phiCD75-3_00037	CDS	25355	25891	536	178.667	+	Hypothetical protein						ab initio	ab initio
phiCD75-3_00038	CDS	25913	26338	425	141.667	+	Hypothetical protein						ab initio	ab initio
phiCD75-3_00039	CDS	26340	27074	734	244.667	+	Hypothetical protein						ab initio	ab initio
phiCD75-3_00040	CDS	27218	27535	317	105.667	-	Hypothetical protein						ab initio	ab initio
phiCD75-3_00041	CDS	27896	28285	389	129.667	+	Transcriptional regulator 2C BlaI/MecI/CopY family	Clostridium phage phiCD505	971819872	YP_009195801.1	71/127 (56%)	94/127 (74%)	1/127 (1%)	4e-45
phiCD75-3_00042	CDS	28522	29436	914	304.667	+	putative recombinase XerD	Brevibacillus phage Jenst	971744895	YP_009199114.1	80/297 (27%)	167/297 (56%)	19/297 (6%)	3e-30
phiCD75-3_00043	CDS	29478	30650	1172	390.667	+	Phosphopentomutase	ab initio	ab initio	COG1015	210/389 (54%)	297/389 (76%)	4/389 (1%)	2e-157
phiCD75-3_00044	CDS	30697	31509	812	270.667	+	Purine nucleoside phosphorylase 1	ab initio	ab initio	COG0005	172/267 (64%)	213/267 (80%)	0/267 (0%)	3e-127
phiCD75-3_00045	CDS	31713	33038	1325	441.667	+	putative pyrimidine nucleoside phosphorylase	Geobacillus virus E3	985758391	YP_009223762.1	242/434 (56%)	333/434 (77%)	2/434 (0%)	6e-169
phiCD75-3_00046	CDS	33251	34330	1079	359.667	+	Endolytic murein transglycosylase	ab initio	ab initio	A0A0H2ZLQ1	128/364 (35%)	188/364 (52%)	44/364 (12%)	6e-44
phiCD75-3_00047	CDS	34502	35176	674	224.667	+	O-methyltransferase	Mycobacterium phage Send513	100064	YP_009614288.1	47/147 (32%)	77/147 (52%)	3/147 (2%)	3e-15
phiCD75-3_00048	CDS	35163	36410	1247	415.667	+	23S rRNA 5-hydroxycytidine synthase	ab initio	ab initio	COG0826	111/271 (41%)	160/271 (59%)	13/271 (5%)	2e-56
phiCD75-3_00049	CDS	36482	38146	1664	554.667	+	Stage V sporulation protein D	ab initio	ab initio	COG0768	164/574 (29%)	255/574 (44%)	60/574 (10%)	5e-45
phiCD75-3_00050	CDS	38243	38527	284	94.6667	-	putative sigma factor	Bacillus phage phiNIT1	526118575	YP_008318421.1	22/55 (40%)	37/55 (67%)	4/55 (7%)	3e-06
phiCD75-3_00051	CDS	38550	40067	1517	505.667	-	Recombinase	Thermoanaerobacterium phage THSA-485A	397912662	YP_006546326.1	271/509 (53%)	375/509 (74%)	13/509 (3%)	0.0
phiCD75-3_00052	misc_RNA	40621	40649	28		-	CRISPR-DR14						ab initio	ab initio
phiCD75-3_00053	misc_RNA	40687	40715	28		-	CRISPR-DR14						ab initio	ab initio
phiCD75-3_00054	misc_RNA	40753	40781	28		-	CRISPR-DR14						ab initio	ab initio
phiCD75-3_00055	misc_RNA	40819	40847	28		-	CRISPR-DR14						ab initio	ab initio
phiCD75-3_00056	misc_RNA	40885	40913	28		-	CRISPR-DR14						ab initio	ab initio
phiCD75-3_00057	CDS	41087	41305	218	72.6667	-	putative cI repressor	Clostridium phage phiCD505	971819874	YP_009195803.1	39/59 (66%)	49/59 (83%)	0/59 (0%)	2e-20
phiCD75-3_00058	CDS	42060	42215	155	51.6667	+	Hypothetical protein						ab initio	ab initio
phiCD75-3_00059	CDS	42234	42605	371	123.667	-	Helix-turn-helix domain protein	Clostridium phage phiSM101	110804036	YP_699966.1	50/115 (43%)	81/115 (70%)	0/115 (0%)	4e-29
phiCD75-3_00060	CDS	42686	42931	245	81.6667	+	Hypothetical protein						ab initio	ab initio
phiCD75-3_00061	CDS	42946	43704	758	252.667	+	prophage antirepressor	Brevibacillus phage Jimmer2	100019	YP_009606446.1	61/184 (33%)	96/184 (52%)	13/184 (7%)	8e-20
phiCD75-3_00062	CDS	43761	44396	635	211.667	+	Hypothetical protein						ab initio	ab initio
phiCD75-3_00063	CDS	44432	44683	251	83.6667	+	Hypothetical protein						ab initio	ab initio
phiCD75-3_00064	CDS	44792	44959	167	55.6667	+	Hypothetical protein						ab initio	ab initio
phiCD75-3_00065	CDS	45002	45175	173	57.6667	+	Hypothetical protein						ab initio	ab initio
phiCD75-3_00066	CDS	45266	46444	1178	392.667	+	helicase	Enterococcus phage IME-EFm1	658310503	YP_009042693.1	114/407 (28%)	206/407 (51%)	29/407 (7%)	4e-34
phiCD75-3_00067	CDS	46448	46750	302	100.667	+	VRR-NUC domain-containing protein	Thermoanaerobacterium phage THSA-485A	397912645	YP_006546309.1	38/94 (40%)	56/94 (60%)	4/94 (4%)	8e-13
phiCD75-3_00068	CDS	46751	48436	1685	561.667	+	Hypothetical protein						ab initio	ab initio
phiCD75-3_00069	CDS	48500	48943	443	147.667	+	Hypothetical protein						ab initio	ab initio
phiCD75-3_00070	CDS	49157	50890	1733	577.667	+	DNA polymerase B region protein	Enterococcus phage vB_IME196	971763633	YP_009216611.1	190/615 (31%)	307/615 (50%)	63/615 (10%)	2e-73
phiCD75-3_00071	CDS	50902	52785	1883	627.667	+	putative primase	Lactococcus phage	100015	YP_009286329.1	110/407 (27%)	196/407 (48%)	27/407 (7%)	3e-34
phiCD75-3_00072	CDS	53121	53549	428	142.667	+	Hypothetical protein						ab initio	ab initio
a hypothetical protein : ab initio gene prediction using Prodigal 2.6
Color code
		DNA packaging
		Lysogeny
		Head morphogenesis proteins
		Tail morphogenesis proteins
		Transcriptional regulators and DNA binding protein
		Lysis
		Other or unknown functions
